# Supplementary material for: Relationship between Health Status and Daily Activities Based on Housing Type among Suburban Residents during COVID-19 Self-Isolation
Source: Int J Environ Res Public Health. 2023 Feb 1;20(3):2639. doi: 10.3390/ijerph20032639 (PMC9914989; doi:10.3390/ijerph20032639)
Supplement: Supplementary file 1 [file ijerph-20-02639-s001.zip]

Archive with 1 entries (1 files):
- ijerph-2124491-supplementary.pdf
